# Supplementary material for: Simultaneous gut colonization by Klebsiella grimontii and Escherichia coli co-possessing the blaKPC-3-carrying pQil plasmid
Source: Eur J Clin Microbiol Infect Dis. 2022 May 28;41(7):1087–91. doi: 10.1007/s10096-022-04462-z (PMC9250482; doi:10.1007/s10096-022-04462-z)
Supplement: Supplementary file 3 — Supplementary file3 (XLSX 13 KB) [file 10096_2022_4462_MOESM3_ESM.xlsx]

## Sheet: KPC positive genomes
Strain/samplea	SRA accessionb	Sourcec	Countryd	Yeare	blaKPCf	blaOXYg	Data sourceh	Publicationi	Deposited species ID and notes	Confirmed species ID - TYGSj
LC-1303-2020	This study	Human (rectal swab)	Italy	2020	blaKPC-3	blaOXY-6-4	This study	This study	K. grimontii	K. grimontii
2020CK-00211	SRR12519114	Human (tracheal aspirate/wash)	USA	2019	blaKPC-2	blaOXY-6-1	From NCBI Pathogen Detection (18.02.2022)	Not found (BioProject: PRJNA288601)	K. michiganensis	K. grimontii
WCHKG020121	SRR7012017	Human (sputum)	China	2017	blaKPC-2	blaOXY-6-4	From NCBI genomes database (17.02.2022)	PMID: 30271396	K. grimontii	K. grimontii
CAV1377	SRR2965647	Human (perirectal)	USA	2009	blaKPC-2	blaOXY-6-1/-6-3	From Pathogen Watch genomes database (17.02.2022)	Not found (BioProject: PRJNA246471)	In PathogenWatch: K. grimontii ; in NCBI: K. oxytoca	K. grimontii
CAVp290	SRR6062036	Human (perirectal)	USA	2015	blaKPC-3	blaOXY-6-2	From Pathogen Watch genomes database (17.02.2022)	Not found (BioProject: PRJNA411762)	In PathogenWatch: K. grimontii ; in NCBI: K. oxytoca	K. grimontii
CAV2377	SRR6128552	Environment (hospital waste water)	USA	2014	blaKPC-3	blaOXY-6-1	From Pathogen Watch genomes database (17.02.2022)	Not found (BioProject: PRJNA411762)	In PathogenWatch: K. grimontii ; in NCBI: K. oxytoca	K. grimontii
OLC2671	SRR7796515	Environment (wastewater influent)	Canada	2017	blaKPC-2	blaOXY-6-2	From Pathogen Watch genomes database (17.02.2022)	https://doi.org/10.1139/facets-2020-0101	In PathogenWatch: K. grimontii ; in NCBI: K. oxytoca; in publication: K. oxytoca	K. grimontii
OLC2674	SRR7796518	Environment (wastewater influent)	Canada	2017	blaKPC-2	blaOXY-6-2	From Pathogen Watch genomes database (17.02.2022)	https://doi.org/10.1139/facets-2020-0101	In PathogenWatch: K. grimontii ; in NCBI: K. oxytoca; in publication: K. oxytoca	K. grimontii
OLC2669	SRR7796521	Environment (wastewater influent)	Canada	2017	blaKPC-2	blaOXY-6-2	From Pathogen Watch genomes database (17.02.2022)	https://doi.org/10.1139/facets-2020-0101	In PathogenWatch: K. grimontii ; in NCBI: K. oxytoca; in publication: K. oxytoca	K. grimontii
OLC2670	SRR7796522	Environment (wastewater influent)	Canada	2017	blaKPC-2	blaOXY-6-2	From Pathogen Watch genomes database (17.02.2022)	https://doi.org/10.1139/facets-2020-0101	In PathogenWatch: K. grimontii ; in NCBI: K. oxytoca; in publication: K. oxytoca	K. grimontii
CAV6329	SRR12707220	Environment (sink drain)	USA	2017	blaKPC-3	blaOXY-6-1/-6-3	From NCBI Pathogen Detection (18.02.2022)	Not found (BioProject: PRJNA611540)	K. oxytoca	K. grimontii
2021QW-00069	SRR17843221	Human (urine)	USA	2021	blaKPC-2	blaOXY-6-1/-6-3	From NCBI Pathogen Detection (18.02.2022)	Not found (BioProject: PRJNA659506)	Raoultella ornithinolytica	K. grimontii
EXCLUDED GENOMES
Strain/samplea	SRA accessionb	Sourcec	Countryd	Yeare	blaKPCf	blaOXYg	Data sourceh	Publicationi	Deposited species ID and notes	Confirmed species ID - TYGSj
DSM 29614	SRR5123125	Mine	Italy	2010	-	blaOXY-6-1	From Pathogen Watch genomes database (17.02.2022)	PMID: 30482178	DSMZ strain identified as K. oxytoca; In publication: K. oxytoca	K. grimontii; contamination: Delftia tsuruhatensis
NA	ERR7221373	NA	NA	NA	blaKPC-2	blaOXY-6-1	From NCBI Pathogen Detection (18.02.2022)	Not found (BioProject: PRJEB24085)	Subset data from on-going retrospective study (n=32; data retrieved: 18/Feb/2022) from Ireland(https://trace.ncbi.nlm.nih.gov/Traces/sra/?study=ERP105886).No further infomation available. All SRA genomes misidentified as K. oxytoca. Excluded since no MetaData is available.	K. grimontii
NA	ERR7221351	NA	NA	NA	blaKPC-2	blaOXY-6-1	From NCBI Pathogen Detection (18.02.2022)	Not found (BioProject: PRJEB24085)		K. grimontii
NA	ERR7221377	NA	NA	NA	blaKPC-2	blaOXY-6-1	From NCBI Pathogen Detection (18.02.2022)	Not found (BioProject: PRJEB24085)		K. grimontii
NA	ERR7221389	NA	NA	NA	blaKPC-2	blaOXY-6-1	From NCBI Pathogen Detection (18.02.2022)	Not found (BioProject: PRJEB24085)		K. grimontii
NA	ERR7221431	NA	NA	NA	blaKPC-2	blaOXY-6-1	From NCBI Pathogen Detection (18.02.2022)	Not found (BioProject: PRJEB24085)		K. grimontii
NA	ERR7221397	NA	NA	NA	blaKPC-2	blaOXY-6-1	From NCBI Pathogen Detection (18.02.2022)	Not found (BioProject: PRJEB24085)		K. grimontii
NA	ERR7221413	NA	NA	NA	blaKPC-2	blaOXY-6-1	From NCBI Pathogen Detection (18.02.2022)	Not found (BioProject: PRJEB24085)		K. grimontii
Dataset included in the core genome analysis (n=12; rows 2-13). Excluded data is shown below (rows 17-24).
a,b,c,d,e Metadata extracted as listed in the BioSample listed in the SRA accession
f,g blaKPC and blaOXY genes were determined in silico with the tools of the Center for Genomic Epidemiology (http://www.genomicepidemiology.org/)
i Publication (PMID or DOI link), if found. Otherwise, the BioProject accession is listed.
j Species ID confirmed by TYGS (https://tygs.dsmz.de/)
